# Supplementary material for: High platelet-to-lymphocyte ratios in triple-negative breast cancer associates with immunosuppressive status of TILs
Source: Breast Cancer Res. 2022 Oct 10;24:67. doi: 10.1186/s13058-022-01563-7 (PMC9552414; doi:10.1186/s13058-022-01563-7)
Supplement: Supplementary file 1 — Additional file1. Clinicopathological features of the 502 patients. [file 13058_2022_1563_MOESM1_ESM.xlsx]

## Sheet: Supplementary Table 1
	Additional file 1. Clinicopathological features of the 502 patients
	Variable		Value
	Age, mean (range), y		60 (24-92)
	Histology	NST	425 (85%)
		Others	77 (15%)
	Tumor size, mean (range), mm		22.6 (5-130)
	Lymph node metastasis	Yes	133 (27%)
		No	365 (73%)
		Not evaluated	4
	Tumor grade	High	120 (26%)
		Low	338 (74%)
		Not evaluated	44
	Ki67 LI, mean (range), %		42.6 (0-100)
	Subtype	Luminal HER2-negative	300 (60%)
		Luminal HER2-positive	28 (6%)
		HER2 type	57 (11%)
		Triple-negative	117 (23%)
	Values are n (%) unless otherwise indicated.
	Abbreviations: HER2, human epidermal growth factor receptor 2; LI, labeling index; NST, no special type.
